# Supplementary material for: Germline Testing in a Cohort of Patients at High Risk of Hereditary Cancer Predisposition Syndromes: First Two-Year Results from South Italy
Source: Genes (Basel). 2022 Jul 21;13(7):1286. doi: 10.3390/genes13071286 (PMC9319682; doi:10.3390/genes13071286)
Supplement: Supplementary file 1 [file genes-13-01286-s001.zip]

Archive with 4 entries (4 files):
- Supplementary Figure S1.pdf
- Supplementary Figures S2.pdf
- Supplementary Table S1.xlsx
- Supplementary Table S2.pdf
