# Supplementary material for: Germline Testing in a Cohort of Patients at High Risk of Hereditary Cancer Predisposition Syndromes: First Two-Year Results from South Italy
Source: Genes (Basel). 2022 Jul 21;13(7):1286. doi: 10.3390/genes13071286 (PMC9319682; doi:10.3390/genes13071286)
Supplement: Supplementary file 1 [file genes-13-01286-s001.zip › Supplementary Table S1.xlsx]

## Sheet: patients details
n° pat	Sex M/F	ID PATIENT	date of birth	age of diagnosis	date of consuelling	type of tumor	Genetic result	class	Geografic Origin	CR BRCA1	CR BRCA2	CR BRCA1/2	BOADICEA tutti	familiarity	Number of case in family	Guidelines (inclusion criteria)	Histotype	Molecular subtype	note
1	F	558/19	1969-10-02	49	2019-09-04	OC	CL5 BRCA1, c.181T>G (p.Cys61Gly)	5	VIBO VALENTIA	35.36	3.4	38.76	42.3	BOC	2 BC, 2OC, 1 lung, 1 gastric	1	High grade serous carcinoma	/
2	F	673/19	1989-01-03	30	2019-10-02	BC	CL5 ATM c.6100C>T (p.Arg2034Ter)	5	CATANZARO	1.25	4.55	5.8	11.34	Multiple cancers	1 BC, 1 lung	1	DCIS	2 LUM B/HER2-
3	F	674/19	1959-06-14	58	2019-10-02	BC	CL3 ATMCchr11: 108201108T>G c.7475T>G (p.Leu2492Arg)	3		1.1	3.4	4.5	12.3	BC	2BC, 1 pancreas, 1 prostata	3	CDI	3 LUM B/HER2+
4	F	725/19	1969-03-29	48	2019-10-16	BC	Negative		VIBO VALENTIA	1.4	4.2	5.6	11.7	BC	3 BC, 1 prostate	2	DCIS	3 LUM B/HER2+
5	M	764/19	1952-07-20	69	2019-10-25	Osteosarcoma	CL5 TP53 chr17: g.578204 c.645delT (p.Ser215ArgfsTer32)	5		not calculated	not calculated	not calculated	not calculated	Multiple cancers	1 osteosarcoma, 3 BC, 1 colon, 1 pancreas,	/	LFS tumorus	/	multiple tumors (li-fraumani)
6	M	775/19	1975-02-14	36	2019-10-28	PC	CL4 ATM c.9023G>A(p.Arg3008His) VUS BRCA1 c.3762G>T (p.Glu1254Asp)	4	PAOLA (CS)	0.14	0.93	1.07	2.6	PC	1pr	1		/
7	M	849/19	1952-05-04	69	2019-11-27	PC	Negative			0.04	0.26	0.3	1.74	PC	1pr	1	PR cribriforme pT3bN1M1	/	scopo compass terapia tx
8	F	32/20	1967-08-09	52	2020-01-17	BC	Negative		Vibo Valentia	0.3	0.6	0.9	3.95	Multiple cancers	1BC, 2 uterine, 1 colonrectal,	NO	CDI	1 LUM A	intraductal component
9	F	247/20	1962-01-02	58	2020-06-12	BC	Negative (Short panel)			3.7	2.5	6.2	8.8	BC	1 BC, 1 prostate	NO	CDI	2 LUM B/HER2-
10	F	337/20	1949-09-06	55	2020-07-22	BC	Negative (Short panel)		Tiriolo (CZ)	2.7	2.3	5	9.5	BOC	3BC, 2ov, 1pr	2	CDI	2 LUM B/HER2-
11	F	348/20	1977-10-02	42	2020-09-29	BC	CL3 ATM chr11: 108150289C>T c.3356C>T (p.Ala1119Val)	3	Roccella Jonica (RC)	4.2	1.4	5.6	8.1	BC	1BC	1	CDI	4 TN
12	F	412/20	1953-09-13	49	2020-09-16	BC	Negative		Rogliano (CS)	0	1.2	1.2	8.5	BC	4BC	2	CDI	1 LUM A	CDI tubular
13	F	456/20	1963-09-17	55	2020-09-30	BC	Negative (long panel)		Locri (RC)	6.5	16	22.5	22.5	BOC	2 BC, 1OC, 1 colon, 1 lung	3	CDI	1 LUM A	G1
14	F	481/20	1972-11-29	47	2020-10-07	BC	Negative (Short panel)		Fuscaldo (CS)	12.3	5.2	17.5	21.5	Multiple cancers	2 BC, 2 colon, 1 baldder, 1 prostata, 1 melanoma	2	CDI	5 HER2+
15	F	500/20	1957-05-21	63	2020-10-14	BC	Negative (long panel)		Catanzaro (CZ)	0.47	2.99	3.46	9.25	BOC	3 BC, 1OC, 1 prostatic	3	CDI	1 LUM A
16	F	588/20	1946-01-20	73	2020-11-16	BC	Negative		Cicala (CZ)	2.2	3.9	6.1	9.2	BC	3 BC	3	CDI	4 TN
17	M	704/20	1951-01-01	48	2020-12-21	PC	CL3 ATM chr11:g.108200949T>C, c.7316T>C (p.Val2439Ala)	3	MANCA CARTELLA	not calculated	not calculated	not calculated	not calculated	PC	not specified	1	/	/
18	M	01/21	2021-01-04	57	2021-01-04	PC	Negative		REGGIO CALABRIA	not calculated	not calculated	not calculated	not calculated	Multiple cancers	1 BC, 1 glioblastioma, 1 colon, 1 thyroid, 1 head and neck, 1 mesotelioma	1	Acinear prostatic carcinoma T4	/	acinear adenocarcinoma, GS8
19	F	03/21	1971-08-05	42	2021-01-04	BC	Negative		CATANZARO	5.9	17.2	23.1	34.1	Multiple cancers	2 uterine, 1BC bil	1	DCIS	3 LUM B/HER2+
20	F	19/21	1969-03-02	52	2021-01-15	BC	Negative		CATANZARO	0.1	0.5	0.6	3.5	Multiple cancers	1BC, 4 colon	NO	CLI	3 LUM B/HER2+
21	F	42/21	1962-08-05	56	2021-01-27	OC	Negative		REGGIO CALABRIA	1.66	2.2	3.86	7.66	Multiple cancers	1 OC, 1 gastric, 1 lung, 1 thyroid	1	ovaric adenocarcinoma	/	ovaric adenocarcinoma (cistoadenocarcinoma)
22	F	87/21	1985-02-07	36	2021-02-10	Kidney cancer	CL3 PALB2 chr16: g.23652442C>T c.37G>A (p.Glu13Lys)	3	CROTONE	not calculated	not calculated	not calculated	not calculated	/	2 prostatic, 1 renal, 1 bladder, 1 NCS,	NO	/	/
23	F	89/21	1962-11-26	58	2021-02-11	BC	Negative		VIBO VALENTIA	0.56	1.1	1.66	4.95	Multiple cancers	1BC, 2 Colon, 1kidney, 2leu	NO	CDI	2 LUM B/HER2-
24	M	99/21	1952-06-01	62	2021-02-15	BC	CL4 CHEK2 chr22: g.29105993C>G c.846+1G>C CL3 ATM chr11: g.108122571G>C c.1615G>C (p.Val539Leu)	4	CROTONE	2.7	67.6	70.3	70.3	Multiple cancers	5BC, 1 thyroid	3	CDI	3 LUM B/HER2+
25	F	133/21	1975-03-30	45	2021-02-25	BC	CL3 CHEK2 chr22: g.29095923A>G c.911T>C (p.Met304Thr)	3	REGGIO CALABRIA	0.49	1.83	2.32	6.43	Multiple cancers	1BC gast	1	CDI	3 LUM B/HER2+	forse NON bilater
26	F	150/21	1973-05-08	48	26792	BC	CL3 BRCA1 chr17: g.41246204G>C c.1344C>G (p.His448Gln)	3	UCRAINE	4.68	1.17	5.85	8.96	Multiple cancers	1BC-tn, colon, lung	1	CDI TN	4 TN
27	F	157/21	1943-04-01	48	2021-03-01	BC	Negative		CATANZARO	2.1	10.9	13	33.6	BC	1BC bil, 6BC	2	not specified	not specified	48, 64, 74
28	F	164/21	1951-11-17	68	2021-03-10	BC	CL5 BRCA1 chr17: g.41267741A>G c.134+2T>C CL3 CHEK2 chr22: g.29130651T>C c.59A>G (p.Gln20Arg)	5	COSENZA	32.6	61.2	93.8	96.3	BC	5BC	3	CDI TN	4 TN	triple - Breast dx e triple + Breast sx
29	F	176/21	1983-03-03	38	2021-03-15	BC	Negative		REGGIO CALABRIA	24.78	4.49	29.27	33.78	Multiple cancers	2BC 2ut stom ep	1	CDI TN	4 TN	nb in primo grado niente
30	F	181/21	1972-04-25	47	2021-03-17	BC	Negative		VIBO VALENTIA	1.16	7.86	9.02	13.56	BC	1 BC/pancreas	NO	CDI	3 LUM B/HER2+	CDI, SX, RE+, PgR+, HER2+;
31	F	182/21	1952-12-18	68	2021-03-17	BC	CL3 BRCA1 chr17: g.41203100G>T c.5312C>A (p.Pro179His)	3	COSENZA	1.04	1.38	2.42	6.19	Multiple cancers	2 BC, 1 lung, 1 bladder	2	CDI	4 TN
32	F	205/21	1984-02-03	37	2021-03-25	BC	Negative		CROTONE	4.9	2.5	7.4	11.3	BOC	2 BC, 1 OC, 1NCS, 1 lung, 1 bladder	2	CDI	1 LUM A	g2
33	F	217/21	1971-02-06	39	2021-03-29	BC	Negative		CROTONE	0.4	7.2	7.6	10.7	Multiple cancers	2BC, 1 colon, 1 lymphoma, 1 leucemia, 1prostatic, 1 head and neck	2	CDI	2 LUM B/HER2-	bifocal ER+, PGR*, HER2-
34	F	219/21	1982-12-28	39	2021-03-29	BC	Negative		REGGIO CALABRIA	0.7	20.4	21.1	24.1	Multiple cancers	1BC 2pr snc lung	2	CDI	1 LUM A	G2
35	F	223/21	1984-09-23	36	2021-03-31	BC	CL5 BRCA2 chr13: g.32944695G>A c.8487+1G>A	5	REGGIO CALABRIA	4.5	42.7	47.2	51.4	BC	2BC 1MBC	1	CDI	2 LUM B/HER2-
36	F	220/21	36452	21	44284	OC	Negative		CATANZARO	0.3	0.23	0.53	2.43	BOC	STIC OC	NO	STIC		non invasivo
37	F	213/21	1964-06-02	46	2021-03-29	BC	Negative		CROTONE	4.1	9.1	13.2	20.2	BC	1BC bil, 1pr, 1 panc	2	CLI	3 LUM B/HER2+	2 lobular carcinoma in situ, triple +, 1 lobualar invasive triple +,
38	F	262/21	1974-11-21	29	2021-04-12	BC	CL3 MSH6 chr2: g.48028063A>G c.2941A>G (p.Ile981Val)	3	REGGIO CALABRIA	1.7	2.7	4.4	9.2	BOC	1BC-eo 1br 1oc	1	CDI	2 LUM B/HER2-
39	M	263/21	1951-08-19	67	2021-04-12	BC	Negative		VIBO VALENTIA	1	12.6	13.6	14.9	BC	1 MBC	1	CDI	2 LUM B/HER2-
40	M	282/21		65	44308	Pancreatic cancer	CL3 CHEK2 chr22: g.29091178C>A c.1312G>T (p.Asp438Tyr) CL3 MLH1 chr3: g.37055919A>G c.678-4A>G CL3 MSH6 chr2: g.48026120C>T c.998C>T (p.Thr333Ile)	3		not calculated	not calculated	not calculated	not calculated	not specified	1pr	1	not specified	/
41	F	279/21	1967-09-15	55	2021-04-19	BC	CL5 BRCA2 chr13: g.32921033G>A c.7007G>A (p.Arg2336His)	5	Gerace (Reggio Calabria)	0.5	5.5	6	11	BC	3BC 1pr	3	CDI	3 LUM B/HER2+	bifocal G2
42	F	310/21	1953-06-22	68	2021-05-03	BC	CL3 PALB2 chr16: g.23647304G>C c.563C>G (p.Ala188Gly)	3		1.3	6.2	7.5	11.8	BOC	5BC 1oc	3	CDI	3 LUM B/HER2+
43	F	344/21	1984-09-26	31	2021-05-12	BC	CL3 CHEK2 chr22: g.29091178C>A c.1312G>T (p.Asp438Tyr)	3	DAVOLI	1.2	15.5	16.7	20.8	Multiple cancers	1 BC eo, 2 prostate, 1 larynge, 1 sarcoma	1	CDI	1 LUM A
44	F	345/21	1961-10-02	36	2021-05-12	BC	Negative		COSENZA	7.5	9.3	16.8	25.5	BC	1 BC bil eo, 1BC	1	2 CDI	3 LUM B/HER2+	CDI DX 36 years, CDI SX 59 years
45	F	365/21	1965-03-31	54	2021-05-19	BC	CL5 BRCA2 chr13: g.32907285T>G c.1670T>G (p.Leu557Ter)	5	LAMEZIA TERME	2.4	7.4	9.8	18.4	BC	4BC	3	CDI	3 LUM B/HER2+
46	F	392/21	1968-09-20	45	2021-05-26	BC	Negative		CATANZARO	15.65	0.4	16.05	19.99	BOC	1BC, 1OC	2	CDI	5 HER2+	ductal and lobular invasive (misto) ER-, Rpg-, HER2 +
47	F	432/21	1940-08-01	42	2021-06-15	BC	CL5 PALB2 chr16:g.23646416A>T (hg19/GRCh37), c.1451T>A (p.Leu484Ter) CL3 TP53 chr17:g.7578262C>T (hg19/GRCh37), c.587G>A (p.Arg196Gln)	5	LAMEZIA TERME	0.7	0.5	1.2	5.9	BC	2BC	NO	not specified	not specified
48	F	431/21	1971-04-21	39	2021-06-15	BC	Negative		LAMEZIA TERME	0.39	0.27	0.66	4	Multiple cancers	1BC/endometrial	NO	CDI	1 LUM A
49	F	433/21	1963-06-06	57	2021-06-15	BC	Negative		CATANZARO	0.5	1.1	1.6	4.1	BC	2 BC	1	CDI	4 TN
50	F	465/21	1966-08-29	55	2021-06-23	BC	CL3 ATM chr11: g.108142010A>G c.2954A>G (p.Asp985Gly)	3	COSENZA	5.5	1.4	6.9	10.9	BOC	2BC 1oc/ut	3	CDI	2 LUM B/HER2-	pg neg
51	F	488/21	1990-07-10	31	2021-06-30	BC	CL4 TP53 chr17: g.7578479G>C c.451C>G p.Pro151Ala	4	LAMEZIA TERME	68.3	2.7	71	72.4	BC	3BC 1lung	1	CDI	1 LUM A	in famiglia mut di brca
52	F	489/21	1979-03-07	41	2021-06-30	OC	CL3 MSH6: chr2: 48026433-48026434delinsGC (hg19/GRCh37), c.1311_1312delinsGC (p.437_438delinsGlnLeu)	3	CATANZARO	8.5	0.3	8.8	11.1	BOC	2BC 1 oc (lung H&N<9 <8colon gast)	1	OC adenoca siero-mucinoso	/
53	F	490/21	1973-08-02	45	2021-06-30	BC	Negative		CROTONE	0	0.1	0.1	2.5	Multiple cancers	1BC , 5col, 1gas	NO	CDI	1 LUM A
54	F	495/21	1969-01-01	25	2021-07-02	BC	Negative		CATANZARO	24.8	16.6	41.4	55.8	BC	2 BC eo, 1BC, 1 prostate	1	CDI/CLI	not specified	DX CDI and left CLI
55	F	515/21	1967-02-16	34	2021-07-07	BC	Negative		VIBO VALENTIA	2.4	8.1	10.5	26.2	Multiple cancers	3 BC, 2 gastric, 2 prostate	1	CDI	5 HER2+	DX triple +, Invasive ductal carcinoma (IDC) SX er+, Pgr+, Her2-
56	F	574/21	1969-06-15	49	2021-07-28	BC	Negative		COSENZA	26.9	7.66	34.56	41.11	Multiple cancers	1BC bil, 1 melanoma, 1 head and neck	1	CDI	4 TN	BC bilateral
57	F	683/21	1954-01-08	57	2021-09-21	BC	Negative		VIBO VALENTIA	0.05	1.07	1.12	4.8	BC	3BC, 1 pancreas	3	CDI	2 LUM B/HER2-	sorella con BC a 42 anni e pancreas zio paterno
58	F	579/21	1960-07-16	51	2021-07-30	BC	Negative		CATANZARO	0.2	0.7	0.9	3.6	Multiple cancers	1 BC, 1 bladder, 1 hepatic, 1 thyroid	NO	CLI	2 LUM B/HER2-	Brest and thyorid (doughter)
59	F	615/21	1964-01-28	57	2021-08-18	BC	Negative		VIBO VALENTIA	1.1	1.4	2.5	5.8	BOC	2BC, 1 lung, 1 gastric, 1 ovaric	NO	CDI	3 LUM B/HER2+	multifocal
60	F	620/21	1959-06-12	60	2021-08-25	BC	CL3 CHEK2 c.787G>C (p.Glu263Gln)	3	CATANZARO	13.4	0.7	14.1	17.1	BOC	2BC, 1OC	3	CDI	1 LUM A
61	F	652/21	1964-04-24	50	2021-09-08	BC	Negative		CATANZARO	13.4	0.7	14.1	17.1	Multiple cancers	1 BC, 1 prostatic, 1 melanoma	2	CDI	3 LUM B/HER2+	DX 50, 54 vulvar
62	F	664/21	1964-02-05	56	2021-09-15	BC	Negative		CROTONE	1.7	2.7	4.4	9.2	BOC	1 panrceas, 3BC, 2 Larynge, 1 thyroid, 1 OC	3	CDI	5 HER2+
63	F	665/21	1975-12-20	44	2021-09-15	BC	CL3 CHEK2 c.1160C>T (p.Thr387Ile)	3	CATANZARO	0	0.2	0.2	2.7	Multiple cancers	2BC, bladder, 1 lung, 1 colon	NO	CDI	2 LUM B/HER2-
64	F	690/21	1952-06-19	51	2021-09-22	BC	Negative		COSENZA	0.1	0.4	0.5	3.5	Multiple cancers	2 BC, 2 lung, 1 rectal	2	infiltrating micropapillary Breast cancer	3 LUM B/HER2+	infiltrating micropapillary Breast cancer, patiant affected by Charcot Marie Tooth
65	F	710/21	1936-01-29	84	2021-09-29	BC	Negative		CATANZARO	42	0.6	42.6	44	BOC	1 BC, 2 OC,	3	CDI G2	3 LUM B/HER2+
66	F	713/21	1959-12-12	61	2021-09-29	BC	CL4 BRCA2: c.1909+2T>A	4	REGGIO CALABRIA	16.7	2.7	19.4	21.4	BOC	2BC, 1pan, 1oc TNBC	1	CDI	4 TN	G3
67	F	714/21	1951-02-22	66	2021-09-29	BC	Negative		CATANZARO	1.4	4.8	6.2	9.1	Multiple cancers	2 BC, 3 hepatic, 1 gastric	/	pancreatic adenoicarcinoma, BC not specified	not specified	receptor of pancreatic adenocarcinoma: GATA 3-/+, ER-, Pr-/+
68	F	715/21	1957-05-30	43	2021-09-29	BC	Negative		CATANZARO	0	1.4	1.4	4.8	Multiple cancers	2 BC,1 pancreas, 1 gastric	2	CDI	3 LUM B/HER2+
69	F	739/21	1950-02-02	67	2021-10-06	BC	Negative		CATANZARO	6.7	0.2	6.9	9	Multiple cancers	2 uternine, 2 lung	2	CLI	4 TN
70	F	741/21	1963-01-18	36	2021-10-06	BC	Negative		CATANZARO	2	0.5	2.5	5.4	BC	3 BC	1	CDI	4 TN
71	F	760/21	1974-04-03	46	2021-10-13	BC	CL3 PMS2: c.328G>T (p.Ala110Ser)	3	LAMEZIA TERME	2.3	0.5	2.8	4.7	BC	1BC	1	CDI	4 TN
72	F	761/21	1975-12-28	45	2021-10-13	BC	CL3 PMS2: c.328G>T (p.Ala110Ser)	3	CATANZARO	0	0.2	0.2	2.9	Multiple cancers	2 BC, 2 colon,	2	mucinous adenocarcionma DX	3 LUM B/HER2+	Mucinous carcinoma , RE+, RPG+, HER2+
73	F	781/21	1969-01-17	39	2021-10-20	BC	Negative		CATANZARO	0.4	0.5	0.9	3.4	Multiple cancers	1BC pr HL	NO	CDI	3 LUM B/HER2+	CDI apocrino
74	F	785/21	1964-07-10	50	2021-10-20	Uterine cancer	Negative		vibo valentia	not calculated	not calculated	not calculated	not calculated	Multiple cancers	1 endometrial, 1 colon	/	endometrial adenocarcinoma	/	PMS2 and MSh6 not expressed
75	F	810/21	1988-11-10	33	2021-10-27	BC	Negative		CATANZARO	0.4	1.3	1.7	5.4	BC	1 BC	1	CDI	5 HER2+	Breast ca ID cribiform and high degree papillar
76	F	811/21	1989-07-13	32	2021-10-27	BC	Negative		CATANZARO	0.3	1.2	1.5	5.2	BC	1BC	1	CDI	1 LUM A
77	F	812/21	1960-12-26	62	2021-10-27	Colon cancer	CL5 MSH2: PAT: c.1204del (p.Gln402fs)	5	CATANZARO	not calculated	not calculated	not calculated	not calculated	Multiple cancers	3 colon, 2 endometrial, 1 lung	/	mucinous adenocarcionma DX	/	premm5 46,7% loss of expression of MSH2 and MSH6
78	F	829/21	1954-03-26	67	2021-11-03	BC	Negative		CATANZARO	0.3	6.2	6.5	11.7	BC	5BC	2	DCIS	5 HER2+	BC sx at 61 DCIS years and 67 years DX CDI
79	F	830/21	1981-11-19	39	2021-11-03	BC	Negative		VIBO VALENTIA	1.2	0.2	2.2	5.2	Multiple cancers	1 BC, 1 prostatic, 1 lung, 1 pancreas	2	CDI	5 HER2+
80	F	858/21	1957-08-08	64	2021-11-10	BC	Negative		catanzaro	0.1	0.6	0.7	2.7	Multiple cancers	1BC, 1 pancreas, 2 colon, 3 hepatic	NO	CDI	2 LUM B/HER2-	G1 ER+ PgR+ HER2-
81	F	881/21	1956-09-07	65	2021-11-17	Uterine cancer	Negative		catanzaro	not calculated	not calculated	not calculated	not calculated	/	head and neck, leucemia	/		/	positive for MSH2 and MSH6 (instable immunophenotype)
82	F	907/21	1964-05-08	52	2021-11-24	BC	Negative		CROTONE	0.1	0.3	0.4	3.1	Multiple cancers	2 BC, 2 Colon	NO	CDI	3 LUM B/HER2+
83	F	912/21	1982-04-18	39	2021-11-25	BC	Negative		CATANZARO	1.9	13.3	15.2	18.8	multiple cancers	3BC, 1 colon, liver	2	CDI	3 LUM B/HER2+	Medium-grade Invasive ductal carcinoma (IDC) with cribiform intraductal component
84	F	914/21	1943-08-02	43	2021-11-25	OC	Negative		CATANZARO	5.13	0.69	5.82	9.18	BOC	1BC 1oc	1	OC adenoca sieroso alto grado	/	adenoca sieroso alto grado
85	F	930/21	1966-07-23	55	2021-11-29	BC	CL5 BRCA2: PATHOGENIC: c.1670T>G (p.Leu557Ter)	5	COSENZA	6.2	1.4	7.6	11.7	BC	3BC, 1 pancreas	1	CDI	4 TN
86	F	943/21	1970-09-17	33	2021-12-01	BC	CL5 BRCA1: c.4964_4982del p.(Ser1655TyrfsTer16), pathogenic, CL3 MSH2: c.1333T>G (p.Ser445Ala)	5	CROTONE	22.4	0.4	22.8	25.6	BOC	1BC, 2 colon, 3 ovaric,	1	2 CDI (1st at 33 and 2nd at 51 years BC sx)	4 TN	1 BC at 33 yers , 2th at 51 years
87	F	963/21	1964-08-28	51	2021-12-06	BC	Negative		FOSSATO SERRA ALTA (CZ)	0.3	0.8	1.1	5.8	BC	4 BC	3	CDI	2 LUM B/HER2-
88	F	979/21	1973-11-09	39	2021-12-10	BC	CL3 CHEK2 VUS c.-4C>T, MLH1 VUS c.2130C>G (p.Asn710Lys)	3	COSENZA	11.6	4.2	15.8	19.6	BOC	1BC-eo 3ov	2	CDI	2 LUM B/HER2-
89	F	992/21	1963-12-02	47	2021-12-15	BC	Negative		POLICASTRO	3.2	3	12.7	12.7	BC	1BC bilateral	1	CDI	not specified
90	M	1006/21	1941-06-20	80	2021-12-20	BC	CL3 ATM c.7316T>C (p.Val2439Ala)	3	VIBO VALENTIA	0.9	18.5	19.4	20.4	BC	1 BC, 1 prostate	1	CDI	2 LUM B/HER2-
91	F	1018/21	1976-05-05	45	2021-12-22	BC	Negative		CATANZARO	5.41	1.64	7.05	13.39	BC	3BC 1pan	1	CDI	2 LUM B/HER2-
92	F	1019/21	1967-03-20	54	2021-12-22	BC	Negative		CATANZARO	4.17	4.89	9.06	12.67	Multiple cancers	1BC-tn (col br pr bone H&N) (col lun br pr)	1	CDI	4 TN
93	F	09/22	1958-02-02	45	2022-01-07	BC	Negative		soverato (CZ)	0.4	56.2	56.6	59.4	Multiple cancers	3BC, 1 colon	2	CDI	1 LUM A	ER+, Pg+, HER2-
94	F	22/22	1966-03-16	55	2022-01-12	BC	CL4 TP53: c.376-1G>A	4	Bruzzano	14.3	7.9	22.2	25.5	BC	2BC, 1 pancreas	1	CDI	4 TN
95	F	56/22	1949-06-24	73	2022-01-19	BC	Negative		LAMEZIA TERME	10.5	1.3	11.8	13.3	Multiple cancers	3 BC, 2 prostatic, 2 uterine	NO	Metaplastic carcinoma	4 TN	mataplastic carcinoma with matrix production. SX triple-, Gr2, bifocal
96	F	57/22	1965-12-01	55	2022-01-19	BC	Negative		vibo VALENTIA	0.37	2.38	2.75	9.3	Multiple cancers	2BCbil 2col 2 polm	2	CLI	1 LUM A	1 Breast cancer SX ER+, pg+, HER2-, breasr cancer DX: ER+, pg +, HER2+
97	F	69/22	1973-03-28	48	2022-10-24	BC	CL5 BRCA1: c.134+2T>G	5	crotone	52.6	2.8	55.4	56.9	Multiple cancers	1BC, 1 prostatic, 2 gastric, 2 uterine	1	CDI	4 TN
98	F	70/22	1944-12-06	74	2022-01-24	BC	Negative		palermiti (CZ)	0.1	2.5	2.6	6.5	BC	3BC	3	CDI	2 LUM B/HER2-
99	F	193/22	1975-03-11	46	2022-02-28	BC	Negative		badolato (CZ)	1.68	0.27	1.95	4.7	BC	1 BC	1	CDI	4 TN
100	F	156/22	1960-03-27	37	2022-02-16	BC	CL3 BRCA1 c.1250A>G (p.Asn417Ser)	3		1.33	11.84	13.17	18.35	BOC	1 colon, 1OC, 2 BC	2	CDI G2, ER+,pgR+,her2-	2 LUM B/HER2-	presence of pulmonar and linfonodal metastasis
101	M	68/22	26227	50	44585	PC	CL3 ATM c.8734A>G (p.Arg2912Gly)	3	LAMEZIA TERME	0.1	0.4	0.5	1.4	PC	1 prostatic	1	Acinear prostatic carcinoma pT3aNx GS9 (4+5)	/
102	F	155/22	1982-04-13	39	2022-02-16	BC	Negative		Catania	3.16	19.08	22.24	31.42	BC	4 BC, 1 prostatic	2	CDI not specified by patient	not specified
103	F	93/22	1968-01-29	53	2022-01-28	BC	Negative		ROSSANO (CS)	24.7	48.4	73.1	73.9	BOC	3 prostatic, 3 OC, 3BC	1	CDI TN	4 TN
104	F	182/22	1952-04-19	69	2022-02-23	BC	Negative		Simeri Crichi (CZ)	1.73	3.92	5.65	10.5	Multiple cancers	3BC, 3 gastric	3	CDI G3	4 TN	pT1B
NOMENCLATURE:
BC= Breast Cancer
OC= Ovarian Cancer
BOC= Breast and Ovarian cancer
TN= Triple Negative
PC= Prostate Cancer
CDI= Ivasive Ducatal Carcinoma
CLI= Invasive Lobular Carcinoma
DCIS= Ducatal In Situ Carcinoma
Molecular subtype
1	LUM A
2	LUM B/HER2-
3	LUM B/HER2+
4	TN
5	HER2+
